# Supplementary material for: OsMADS1 Represses microRNA172 in Elongation of Palea/Lemma Development in Rice
Source: Front Plant Sci. 2016 Dec 20;7:1891. doi: 10.3389/fpls.2016.01891 (PMC5167762; doi:10.3389/fpls.2016.01891)
Supplement: Supplementary file 1 [file Table_1.xlsx]

## Sheet: Sheet1
the primer sequences used in this study
Primers	Sequences	Usage
172aOX979B+	gggatccATGGATGGAACGGTAGAGT	Osa-miR172a over-expression
172aOX1128K-	gggtaccATAGCAGAGGAGCTTACCTTT	Osa-miR172a over-expression
172bOX969K+	gggtaccGGCGTTGGTACAATTAAGC	Osa-miR172b over-expression
172bOX1434B-	gggatccTGCCGCAGGTTATATTCGTTA	Osa-miR172b over-expression
172cOX926K+	gggtaccTGCCTGCACGTAGACAACC	Osa-miR172c over-expression
172cOX1145B-	gggatccGTCGCCAATTCGTCAT	Osa-miR172c over-expression
172dOX984K+	gggtaccGGCCATGGATCGAGACGAGTA	Osa-miR172d over-expression
172dOX1168B-	gggatccGCACAAATTGGCGAGGAT	Osa-miR172d over-expression
a172af	gggatccaccaggtctttctctggtt	At-miR172a over-expression in rice
a172ar	gggtaccaagtttgggaggttgtgctcataa	At-miR172a over-expression in rice
mads1F	cggaattcacatggggagggggaaggtg	yeast one hybrid
mads1R	ggactagttcatatccagccggatgg	yeast one hybrid
172aYOHF	ggctcgagATACGAATATTAAAAGTAAGT	yeast one hybrid
172aYOHR	ggctcgagCACATCTCAAGTTTATTGTT	yeast one hybrid
172CYOHF	ggctcgagAATAACGTGTTCTCCTTATCT	yeast one hybrid
172cYOHR	ggctcgaGCCAATTATTACAAAGTTACA	yeast one hybrid
172dYOHF	ggctcgagTAATCGATCTCCCTCTAGCTC	yeast one hybrid
172dYOHR	ggctcgagTGCCTCTCATCCTCGC	yeast one hybrid
OsMADSGWF	atggggagggggaaggtggag	yeast two hybrid
OSMADSGWR	tatccagccggatgggatgtg	yeast two hybrid
AP2-2YTHF	atgttgttggatctcaatgt	yeast two hybrid
AP2-2YTHR	GGCGGTTGGCGGGAAGTAG	yeast two hybrid
AP2-3YTHF	atggtgctggatctcaat	yeast two hybrid
AP2-3YTHR	GGCGGTCGGGGGGAAGTA	yeast two hybrid
AP2-5YTHF	atgtgggacctcaatgactcg	yeast two hybrid
AP2-5YTHR	GGTGGGCCGGGTCAGGGA	yeast two hybrid
Osmads1RTF	ccgcagctgcaactacaa	RT-PCR
Osmads1RTR	caatctgcagggaatggtca	RT-PCR
Osmads1realF	TCTCTTACGACCTTCTCC	Real-time PCR
Osmads1realR	CTACGATACAGTGACAGATAC	Real-time PCR
AP2-3realF	tacctgggtggtttcgatac	Real-time PCR
AP2-3realR	ctttggcgccgaagtatgtg	Real-time PCR
ActinF	CAGCCACACTGTCCCCATCTA	realt-ime PCR
ActinR	AGCAAGGTCGAGACGAAGGA	real-time PCR
Osmads1inF	gACTAGTtgggcacagcggttcta	In situ hybridization
Osmads1inR	cgGGATCcccagatcatcacaaatat	In situ hybridization
Osa-U6	TGTATCGTTCCAATTTTATCGGATGT	for U6 probe in Northern blot
